# Supplementary material for: Tradeoff between metabolic i-proteasome addiction and immune evasion in triple-negative breast cancer
Source: Life Sci Alliance. 2020 May 18;3(7):e201900562. doi: 10.26508/lsa.201900562 (PMC7240743; doi:10.26508/lsa.201900562)
Supplement: Supplementary file 2 [file LSA-2019-00562_TableS1.xlsx]

## Sheet: Supp tables
Table-S1: Relationships between tumor expression of b51 and clinico-pathologic parameters in breast cancer.
		n					% cases			p value#
		total	negative	hetero-geneous	positive		negative	hetero-geneous	positive
Histological type	ductal NOS	237	16	71	150		6.75105	29.9578	63.2911	ns
	lobular/variants	48	6	12	30		12.5	25	62.5
	mixed ducto-lob	31	3	5	23		9.67742	16.129	74.1935
	mixed	34	4	8	22		11.7647	23.5294	64.7059
	metaplastic	14	3	3	8		21.4286	21.4286	57.1429
	special types	26	0	10	16		0	38.4615	61.5385
	n	390
Grade	1	52	3	12	37		5.76923	23.0769	71.1538	ns
	2	194	16	49	129		8.24742	25.2577	66.4948
	3	144	13	48	83		9.02778	33.3333	57.6389
	n	390
Age	>50 yr	355	32	88	235		9.01408	24.7887	66.1972	ns
	≤50 yr	40	1	15	24		2.5	37.5	60
	n	395
Lymph node status	Negative	87	8	24	55		9.1954	27.5862	63.2184	ns
	Positive	92	6	24	62		6.52174	26.087	67.3913
	n	179
Tumour size	<2 cm	140	12	43	85		8.57143	30.7143	60.7143	ns
	2-5 cm	121	10	37	74		8.26446	30.5785	61.157
	>5 cm	26	5	6	15		19.2308	23.0769	57.6923
	n	287
Lymphovascular invasion	Absent	318	30	74	214		9.43396	23.2704	67.2956	0.017
	Present	93	5	35	53		5.37634	37.6344	56.9892
	n	411
Lymphocytic infiltrate	Absent	160	14	38	108		8.75	23.75	67.5	ns
	Mild	173	16	52	105		9.24855	30.0578	60.6936
	Moderate-severe	77	5	19	53		6.49351	24.6753	68.8312
	n	410
Central scarring/fibrosis	Absent	364	30	93	241		8.24176	25.5495	66.2088	ns
	Present	47	5	16	26		10.6383	34.0426	55.3191
	n	411
Tumour border	infiltrative	328	24	96	208		7.31707	29.2683	63.4146	ns
	pushing	62	8	13	41		12.9032	20.9677	66.129
	n	390
Ki67 expression (20% threshold)	Low	336	28	86	222		8.33333	25.5952	66.0714	ns
	High	55	6	17	32		10.9091	30.9091	58.1818
	n	391
HER2 status (CISH)	Negative	360	24	95	241		6.66667	26.3889	66.9444	0.0017
	Positive	52	11	14	27		21.1538	26.9231	51.9231
	n	412
ER status	Positive	156	17	38	101		10.8974	24.359	64.7436	ns
	Negative	253	19	71	163		7.50988	28.0632	64.4269
	n	409
TN status	Non-TNBC	324	29	83	212		8.95062	25.6173	65.4321	ns
	TNBC	86	6	26	54		6.97674	30.2326	62.7907
	n	410
Other prognostic subgroups	HER2+	52	11	14	27		21.1538	26.9231	51.9231	0.043
	HR+/HER2-neg (Ki67-low)	237	15	59	163		6.32911	24.8945	68.7764
	HR+/HER2-neg (Ki67-high)	23	2	9	12		8.69565	39.1304	52.1739
	TN (basal-like)	58	4	16	38		6.89655	27.5862	65.5172
	TN (non-basal)	23	2	8	13		8.69565	34.7826	56.5217
	n	393
#Chi-square test
