# Supplementary material for: Tradeoff between metabolic i-proteasome addiction and immune evasion in triple-negative breast cancer
Source: Life Sci Alliance. 2020 May 18;3(7):e201900562. doi: 10.26508/lsa.201900562 (PMC7240743; doi:10.26508/lsa.201900562)
Supplement: Supplementary file 3 [file LSA-2019-00562_TableS2.xlsx]

## Sheet: Sheet1
Table-S2: Relationships between tumor expression of MHC-I and clinico-pathologic parameters in breast cancer.
		n					% cases			p value#
		total	negative/weak	hetero-geneous	strong		negative/weak	hetero-geneous	strong
Histological type	ductal NOS	253	83	94	76		32.8063	37.1542	30.0395	0.04
	lobular/variants	46	22	18	6		47.8261	39.1304	13.0435
	mixed ducto-lob	31	15	11	5		48.3871	35.4839	16.129
	mixed	36	15	11	10		41.6667	30.5556	27.7778
	metaplastic	12	4	1	7		33.3333	8.33333	58.3333
	special types	30	9	9	12		30	30	40
	n	408
Grade	1	56	23	24	9		41.0714	42.8571	16.0714	4.2e-05
	2	198	79	78	41		39.899	39.3939	20.7071
	3	155	46	43	66		29.6774	27.7419	42.5806
	n	409
Age	>50 yr	268	100	100	68		37.3134	37.3134	25.3731	ns
	≤50 yr	119	40	36	43		33.6134	30.2521	36.1345
	n	387
Lymph node status	Negative	92	31	31	30		33.6957	33.6957	32.6087	ns
	Positive	91	27	34	30		29.6703	37.3626	32.967
	n	183
Tumour size	<2 cm	134	59	45	30		44.0299	33.5821	22.3881	0.007
	2-5 cm	130	39	52	39		30	40	30
	>5 cm	24	9	3	12		37.5	12.5	50
	n	288
Lymphovascular invasion	Absent	319	119	117	83		37.3041	36.6771	26.0188	ns
	Present	90	29	28	33		32.2222	31.1111	36.6667
	n	409
Lymphocytic infiltrate	Absent	155	69	61	25		44.5161	39.3548	16.129	4.5e-10
	Mild	171	63	65	43		36.8421	38.0117	25.1462
	Moderate-severe	82	16	18	48		19.5122	21.9512	58.5366
	n	408
Central scarring/fibrosis	Absent	365	134	131	100		36.7123	35.8904	27.3973	ns
	Present	44	14	14	16		31.8182	31.8182	36.3636
	n	409
Tumour border	infiltrative	344	127	134	83		36.9186	38.9535	24.1279	2.16e-05
	pushing	65	21	11	33		32.3077	16.9231	50.7692
	n	409
Ki67 expression (20% threshold)	Low	334	123	123	88		36.8263	36.8263	26.3473	ns
	High	60	18	18	24		30	30	40
	n	394
HER2 status (CISH)	Negative	357	127	135	95		35.5742	37.8151	26.6106	ns
	Positive	53	21	12	20		39.6226	22.6415	37.7358
	n	410
ER status	Positive	101	36	25	40		35.6436	24.7525	39.604	0.00415
	Negative	308	111	122	75		36.039	39.6104	24.3506
	n	409
TN status	Non-TNBC	335	125	127	83		37.3134	37.9104	24.7761	0.00574
	TNBC	74	22	20	32		29.7297	27.027	43.2432
	n	409
Other prognostic subgroups	HER2+	53	21	12	20		39.6226	22.6415	37.7358	0.0023
	HR+/HER2-neg (Ki67-low)	244	90	101	53		36.8852	41.3934	21.7213
	HR+/HER2-neg (Ki67-high)	25	7	10	8		28	40	32
	TN (basal-like)	57	15	14	28		26.3158	24.5614	49.1228
	TN (non-basal)	16	7	6	3		43.75	37.5	18.75
	n	395
#Chi-square test
